# Supplementary material for: Type and distribution of sensilla in the antennae of Euplatypus parallelus (F.) (Coleoptera: Curculionidea, Platypodinae)
Source: PLoS One. 2020 Oct 27;15(10):e0241275. doi: 10.1371/journal.pone.0241275 (PMC7591032; doi:10.1371/journal.pone.0241275)
Supplement: S1 Data — (XLS) [file pone.0241275.s001.xls]

## Sheet: Sheet2
Mean length and width of antennal segments in female E. parallelus
	Scape		Funicle									Club		Antennae
			F1		F2		F3		F4		Pooled
	Length (μm)	Width (μm)	Length (μm)	Width (μm)	Length (μm)	Width (μm)	Length (μm)	Width (μm)	Length (μm)	Width (μm)	Length (μm)	Length (μm)	Width (μm)	Length (μm)
Sample 1	240.31	179.76	70.6	88.08	19.11	60.62	14.37	77.99	19.66	106.34	123.74	428.69	309.78	757.44
Sample 2	247.91	162.32	71.32	76.78	30.35	57.71	18.12	80.89	16.07	95.31	135.86	420.52	292.21	768.63
Sample 3	244.93	157.2	70.96	88.95	24.73	57.04	15.64	75.18	16.81	106.74	128.14	413.49	298.3	751.08
Sample 4	234.95	167.59	73.84	88.44	26.5	64.94	21.86	80.29	18.47	104.78	140.67	452.5	311.15	791.2
Sample 5	251.95	173.58	71.25	87.11	25.17	61.88	19.56	70.97	20.71	93.33	136.69	416.17	294.53	779.19
Sample 6	243.2	166.74	73.15	91.34	24.37	57.59	21.87	76.29	14.73	101.66	134.12	435.31	306.15	776.06
Sample 7	243.5	174.29	74.02	87.18	24.49	61.2	16.33	82.04	15.31	104.98	130.15	414.91	301.29	751.55
Sample 8	243.57	171.21	72.37	88.94	24.96	54.62	19.2	70.54	21.14	94.64	137.67	419.02	314.14	764.43
Sample 9	243.43	157.52	70.64	78.93	23.5	56.11	16.21	79.49	20.89	102.41	131.24	425.08	283.05	764.43
Sample 10	240.89	178.04	76.37	87.6	23.83	66.86	17.29	79.9	16.82	102.21	134.31	393.5	304.67	730.52

## Sheet: Sheet3
Mean length and width of antennal segments in male E. parallelus
	Scape		Funicle									Club		Antennae
			F1		F2		F3		F4		Pooled
	Length (μm)	Width (μm)	Length (μm)	Width (μm)	Length (μm)	Width (μm)	Length (μm)	Width (μm)	Length (μm)	Width (μm)	Length (μm)	Length (μm)	Width (μm)	Length (μm)
Sample 1	244.71	152.14	70.89	81.4	23.93	50.8	18.86	70.21	20.79	98.23	134.47	371.69	274.55	715.43
Sample 2	245.35	154.57	74.65	84.84	29.95	52.72	17.09	71.91	17.32	91.57	139.01	342.79	274.79	689.83
Sample 3	239.16	168.73	72.26	78.94	25.21	51.28	18.51	67.81	17.7	89.82	133.68	383.52	287.05	720.23
Sample 4	216.19	152.56	77.78	70.8	28.34	43.59	16.39	59.98	17.78	88.13	140.29	354.71	281.96	672.3
Sample 5	228.57	163.64	71.22	69.49	23.85	48.82	18.94	64.55	17.74	84.63	131.75	379.36	283.19	704.07
Sample 6	234.1	155.58	73.8	69.52	26.77	52.72	18.18	70.35	19.93	88.17	138.68	341.52	284.18	677.9
Sample 7	223.02	163.04	72.14	81.72	23.82	50.41	21.77	69.79	18.07	95	135.8	358.39	300.03	681.14
Sample 8	229.16	165.31	74.06	72.84	21.87	50.2	16.15	68.69	19.82	99.25	131.9	374.15	283.7	704.13
Sample 9	229.98	159.21	73.53	80.08	25.46	51.64	18.06	67.71	20.53	90.46	137.58	359.16	282.96	689.96
Sample 10	254.95	153.72	76.87	79.15	24.28	49.78	16.28	68.55	21.16	99.18	138.59	369.34	283.87	724.45

## Sheet: Sheet4
Morphological characteristics of sensilla present in female and male E. parallelus
	STⅠ				STⅡ				STⅢ				SChⅠ						SChⅡ						SChⅢ				SBⅠ				SBⅡ				SBⅢ				SBⅣ				SCo				SP
	female		male		female		male		female		male		female			male			female			male			female		male		female		male		female		male		female		male		female		male		female		male		female
	Length (μm)	Width (μm)	Length (μm)	Width (μm)	Length (μm)	Width (μm)	Length (μm)	Width (μm)	Length (μm)	Width (μm)	Length (μm)	Width (μm)	Length (μm)	Width (μm)	Number of tooth	Length (μm)	Width (μm)	Number of tooth	Length (μm)	Width (μm)	Number of tooth	Length (μm)	Width (μm)	Number of tooth	Length (μm)	Width (μm)	Length (μm)	Width (μm)	Length (μm)	Width (μm)	Length (μm)	Width (μm)	Length (μm)	Width (μm)	Length (μm)	Width (μm)	Length (μm)	Width (μm)	Length (μm)	Width (μm)	Length (μm)	Width (μm)	Length (μm)	Width (μm)	Length (μm)	Width (μm)	Length (μm)	Width (μm)	Length (μm)
Sample 1	14.06	2.02	20.89	2.64	17.77	1.86	24.01	2.33	14.7	1.9	17.75	2.3	29.6	2.82	4	53.08	2.64	10	121.05	3.63	23	118.32	5.03	21	9.33	1.38	8.17	1.3	13.85	1.93	13.49	1.7	3.82	2	3.38	1.82	13.03	1.83	14.24	1.98	12.67	1.51	12.26	1.59	7.09	1.73	7.67	2.25	0.487
Sample 2	16.87	2.47	18.42	2.43	24.06	2.5	21.95	2.37	19.91	2.02	17.56	2.04	39.32	2.31	6	49.57	3.56	7	126.53	4.07	20	95	5.53	20	12.18	1.39	8.83	1.51	12.96	1.86	12.97	1.98	3.59	2.22	4.2	2.09	15.49	1.89	13.07	1.89	11.11	1.67	13.69	1.29	7.81	2.33	6.68	2.02	0.45631
Sample 3	18.97	2.24	18.54	2.53	24.49	2.05	22.72	2.29	19.45	2.04	18.08	2.17	40.26	3.16	4	37.07	3.07	5	121.91	5.74	22	126.76	5.47	25	8.01	1.18	9.65	1.34	12.54	1.89	11.84	1.86	3.05	2.43	4.18	1.9	14.04	1.64	12.75	1.97	11.99	1.5	12.2	1.77	8.53	1.81	6.89	2.07	0.30005
Sample 4	18.46	2.17	18.36	1.99	23.07	2.25	22.47	1.97	18.94	1.64	15.13	2.04	44.44	3.13	4	40.13	2.78	4	90.03	4.97	17	116.2	5.62	24	7.08	1.19	10.03	1.35	11.25	2.01	12.17	1.86	3.87	2.15	3.93	1.91	10.59	1.93	13.73	1.84	9.92	1.36	11.78	1.51	8.44	1.98	6.87	2.08	0.5
Sample 5	18.98	2.21	18.56	2.39	24.06	2.1	23.85	2.13	23.84	1.94	17.23	2.11	32.4	3.43	4	36.37	2.48	5	134.18	4.46	24	115.06	5.38	23	12.78	1.39	9.02	1.31	13.18	1.97	13.22	2.12	3.28	2.07	4.17	1.95	6.91	1.66	14.63	1.87	11.17	1.37	12	1.42	8.98	1.74	6.15	1.91	0.4272
Sample 6	14.46	1.89	18.4	2.44	24.12	2.12	18.54	2.42	17.11	2.27	16.21	1.87	44.52	2.55	6	40.5	2.3	4	114.18	4.06	20	129.63	6.15	20	12.09	1.52	7.84	1.44	12.3	1.97	11.88	1.78	4.14	1.98	3.67	2.09	9.21	2	11.32	1.85	11.11	1.43	12.22	1.49	6.78	1.63	7	1.72	0.3925
Sample 7	20.69	2.29	17.86	2.49	20.97	2.15	21.81	2.48	16.72	2.11	18.57	2.06	48.63	2.8	6	64.24	3.64	7	111.55	4.09	16	112.5	5.73	17	11.48	1.27	9	1.47	12.48	1.91	12.92	1.73	4.17	2.21	4.06	2.09	13.24	1.57	12.18	1.76	10.72	1.54	10.38	1.33	6.62	2.16	8.18	2.27	0.3925
Sample 8	18.67	2.43	17.13	2.6	20.35	2.3	23.11	2.52	19.17	1.77	17.31	2.14	40.24	2.64	5	43.78	3.14	5	122.73	6.29	19	101.77	5.5	23	9.37	1.2	13.67	1.49	10.86	1.88	11.88	1.71	3.88	2.31	3.67	1.99	10.36	2.01	12.54	1.79	10.55	1.32	11.36	1.28	6.4	1.96	6.52	1.98	0.4406
Sample 9	18.35	2.28	18.64	2.23	21.88	2.26	23.35	2.17	19.05	2.06	18.65	1.71	40.26	2.49	4	35.56	3.44	4	104.07	5.58	16	110.05	5.91	20	9.66	1.16	8.07	1.68	12	2.12	11.48	1.62	3.69	2.16	3.21	1.82	12.77	1.75	13.71	2.03	13.06	1.46	11.47	1.47	7.43	2.19	6.05	2.02	0.3792
Sample 10	18.48	2.15	17.77	2.25	22.07	2.31	21.25	2.43	18.18	1.94	24.7	2.13	48.18	3.24	5	32.43	2.94	5	98.31	3.06	22	102.58	5.8	16	11.2	1.35	8.04	1.19	10.19	1.74	11.77	1.73	3.69	2.29	3.45	2.17	12.12	1.84	13.7	2.14	11.28	1.31	11.66	1.37	7.5	1.9	5.58	1.9	0.3796
Sample 11	19.06	2.03	17.69	2.56	22.07	2.26	22.6	2.3	16.52	2.06	21.91	2.17	39.92	2.63	4	34.84	3.51	5	75.56	2.99	19	113.01	5.31	18	11.17	1.23	12.93	1.35	10.3	1.98	11.71	1.86	3.54	2.21	4.33	2.15	10.82	1.77	13.83	1.9	10.14	1.35	12.02	1.26	7.84	1.92	7.11	2.09	0.4725
Sample 12	18.12	1.82	18.39	2.41	20.65	2.17	22.25	2.35	16.65	1.96	19.73	1.97	41.88	2.6	6	39.74	2.8	7	135.58	3.58	27	101.41	5.4	25	8.62	1.07	8.49	1.36	9.94	2.01	12.22	1.76	4.02	2.49	3.43	1.89	12.74	1.85	13.44	1.89	10.18	1.21	12.02	1.19	7.42	2.32	7.34	2.24	0.4086
[truncated: 1 more columns]

## Sheet: Sheet6
Distribution and number of sensilla present in female and male E. parallelus
Sensilla	STⅠ		STⅡ		STⅢ		ST		SBⅠ		SBⅡ		SBⅢ		SBⅣ		SB		SChⅠ										SChⅡ						SChⅢ						SCh		SCo		SP
Sex	Female	Male	Female	Male	Female	Male	Female	Male	Female	Male	Female	Male	Female	Male	Female	Male	Female	Male	Female					Male					Female			Male			Female			Male			Female	Male	Female	Male	Female
Location	Club	Club	Club	Club	Club	Club	Pooled	Pooled	Club	Club	Club	Club	Club	Club	Club	Club	Pooled	Pooled	Club	F2	F3	F4	Pooled	Club	F2	F3	F4	Pooled	Scape	F1	Pooled	Scape	F1	Pooled	Scape	F1	Pooled	Scape	F1	Pooled	Pooled	Pooled	Club	Club	Scape	F1	F4	Club	Pooled
Sample 1	381	238	592	593	341	325	1314	1156	739	588	22	27	15	6	887	915	1663	1536	188	0	7	8	203	149	0	3	6	158	43	3	46	38	4	42	36	3	39	32	2	34	288	234	51	57	48	2	0	232	282
Sample 2	539	274	584	612	303	329	1426	1215	803	610	19	14	8	7	1042	817	1872	1448	190	0	6	7	203	129	0	4	8	141	47	6	53	43	5	48	34	2	36	20	1	21	292	210	66	43	45	3	0	351	399
Sample 3	331	341	628	602	294	312	1253	1255	606	653	29	28	9	8	923	920	1567	1609	154	0	6	7	167	151	0	4	9	164	57	4	61	42	7	49	29	3	32	33	3	36	260	249	53	66	42	3	0	295	340
Sample 4	418	282	482	582	344	370	1244	1234	743	665	25	27	11	7	1016	840	1795	1539	173	0	8	10	191	123	0	6	7	136	43	4	47	46	5	51	29	4	33	35	3	38	271	225	37	48	42	0	1	174	217
Sample 5	433	412	662	502	288	319	1383	1233	671	549	41	29	14	4	934	969	1660	1551	159	1	8	9	177	149	0	5	5	159	54	7	61	37	5	42	30	2	32	37	2	39	270	240	62	84	53	2	0	130	185
Sample 6	448	397	420	526	318	383	1186	1306	643	540	31	27	12	8	968	764	1654	1339	133	0	5	8	146	158	1	3	8	170	39	4	43	36	4	40	27	4	31	37	0	37	220	247	58	60	49	3	0	176	228
Sample 7	520	355	466	350	350	303	1336	1008	778	581	29	24	8	7	1106	788	1921	1400	195	0	7	6	208	123	0	5	8	136	44	4	48	35	4	39	28	1	29	29	3	32	285	207	44	51	40	2	0	225	267
Sample 8	477	427	518	367	351	319	1345	1113	684	482	24	17	11	7	1041	834	1760	1340	188	0	4	8	200	147	0	5	7	159	56	3	59	34	4	38	29	1	30	38	3	41	289	238	63	46	46	0	0	237	283
[truncated: 5 more columns]

## Sheet: Sheet7
The number of sensilla in antennal segments of female and male E. parallelus
	Female							Male
	Scape	F1	F2	F3	F4	Club	Pooled	Scape	F1	F2	F3	F4	Club	Pooled
Sample 1	79	6	0	7	8	3216	3316	70	6	0	3	6	2898	2983
Sample 2	81	8	0	6	7	3554	3656	63	6	0	4	8	2835	2916
Sample 3	86	7	0	6	7	3027	3133	75	10	0	4	9	3081	3179
Sample 4	72	8	0	8	10	3249	3347	81	8	0	6	7	2944	3046
Sample 5	84	9	1	8	9	3264	3375	74	7	0	5	5	3017	3108
Sample 6	66	8	0	5	8	3031	3118	73	4	1	3	8	2863	2952
Sample 7	72	5	0	7	6	3496	3586	64	7	0	5	8	2582	2666
Sample 8	85	4	0	4	8	3356	3457	72	7	0	5	7	2646	2737
